# Supplementary material for: Size Selective Harvesting Does Not Result in Reproductive Isolation among Experimental Lines of Zebrafish, Danio rerio: Implications for Managing Harvest-Induced Evolution
Source: Biology (Basel). 2021 Feb 4;10(2):113. doi: 10.3390/biology10020113 (PMC7913724; doi:10.3390/biology10020113)
Supplement: Supplementary file 1 [file biology-10-00113-s001.zip]

Archive with 2 entries (2 files):
- Roy&FrommEt.al.2020SupplementaryMaterial.docx
- SupplemenatryData_Roy&FrommEt.Al.2020.xlsx
