# Supplementary material for: Size Selective Harvesting Does Not Result in Reproductive Isolation among Experimental Lines of Zebrafish, Danio rerio: Implications for Managing Harvest-Induced Evolution
Source: Biology (Basel). 2021 Feb 4;10(2):113. doi: 10.3390/biology10020113 (PMC7913724; doi:10.3390/biology10020113)
Supplement: Supplementary file 1 [file biology-10-00113-s001.zip › SupplemenatryData_Roy&FrommEt.Al.2020.xlsx]

## Sheet: PrezygoticTestMalesFocalFish
ExpGp	Pair	FocalID	Focal	StimulusPair	StimulusID	Stimulus	StimulusType	Time	FocalSL	StimulusSL
LS/LS/RS	1	LS1	LS	LS/RS	LS1	LS	Same	25.4664	2.7	2.7
LS/LS/RS	2	LS1	LS	LS/RS	LS1	LS	Same	144.932	2.7	3
RS/RS/LS	3	RS1	RS	RS/LS	RS1	RS	Same	171.065	2.8	2.6
RS/RS/LS	4	RS1	RS	RS/LS	RS1	RS	Same	134.132	2.8	3.1
RS/RS/SS	5	RS1	RS	RS/SS	RS1	RS	Same	331.463	3	3
RS/RS/SS	6	RS1	RS	RS/SS	RS1	RS	Same	193.598	2.2	3.6
SS/SS/RS	7	SS1	SS	SS/RS	SS1	SS	Same	122.398	3	3
SS/SS/RS	8	SS1	SS	SS/RS	SS1	SS	Same	375.729	2.7	2.8
LS/LS/SS	9	LS1	LS	LS/SS	LS1	LS	Same	238.131	2.7	2.7
LS/LS/SS	10	LS1	LS	LS/SS	LS1	LS	Same	347.997	3.1	2.9
SS/SS/LS	11	SS1	SS	SS/LS	SS1	SS	Same	5.86661	2.7	2.9
SS/SS/LS	12	SS1	SS	SS/LS	SS1	SS	Same	276.797	3	3.3
LS/LS/SS	13	LS2	LS	LS/SS	LS2	LS	Same	253.065	2.9	2.8
LS/LS/SS	14	LS2	LS	LS/SS	LS2	LS	Same	70.9326	3.1	3.1
SS/SS/LS	15	SS2	SS	SS/LS	SS2	SS	Same	335.6	2.8	3.4
SS/SS/LS	16	SS2	SS	SS/LS	SS2	SS	Same	155.598	3	3.1
SS/SS/RS	17	SS2	SS	SS/RS	SS2	SS	Same	322.263	3	3.2
SS/SS/RS	18	SS2	SS	SS/RS	SS2	SS	Same	396.129	3.1	3.4
LS/LS/RS	19	LS2	LS	LS/RS	LS2	LS	Same	294.264	2.8	2.7
LS/LS/RS	20	LS2	LS	LS/RS	LS2	LS	Same	74.5326	2.9	3.1
RS/RS/SS	21	RS2	RS	RS/SS	RS2	RS	Same	514.798	3	3
RS/RS/SS	22	RS2	RS	RS/SS	RS2	RS	Same	312.397	2.9	3.3
RS/RS/LS	23	RS2	RS	RS/LS	RS2	RS	Same	418.265	2.7	3.2
RS/RS/LS	24	RS2	RS	RS/LS	RS2	RS	Same	313.463	2.9	2.9
RS/RS/SS	25	RS1	RS	RS/SS	RS1	RS	Same	390.396	2.9	3.2
RS/RS/SS	26	RS1	RS	RS/SS	RS1	RS	Same	465.729	3.1	3.3
LS/LS/SS	27	LS1	LS	LS/SS	LS1	LS	Same	422.13	2.8	3
LS/LS/SS	28	LS1	LS	LS/SS	LS1	LS	Same	182.265	3.1	3
RS/RS/LS	29	RS1	RS	RS/LS	RS1	RS	Same	160.665	2.9	2.7
RS/RS/LS	30	RS1	RS	RS/LS	RS1	RS	Same	475.332	2.8	3.3
SS/SS/LS	31	SS1	SS	SS/LS	SS1	SS	Same	36.2663	3	2.7
SS/SS/LS	32	SS1	SS	SS/LS	SS1	SS	Same	311.064	3.1	3.1
SS/SS/RS	33	SS1	SS	SS/RS	SS1	SS	Same	172.798	2.9	2.8
SS/SS/RS	34	SS1	SS	SS/RS	SS1	SS	Same	178.665	2.9	3.2
LS/LS/RS	35	LS1	LS	LS/RS	LS1	LS	Same	180.131	3.2	2.7
LS/LS/RS	36	LS1	LS	LS/RS	LS1	LS	Same	465.996	2.7	3.2
SS/SS/LS	37	SS2	SS	SS/LS	SS2	SS	Same	284.53	3.1	2.8
SS/SS/LS	38	SS2	SS	SS/LS	SS2	SS	Same	408.129	3	3.4
RS/RS/SS	39	RS2	RS	RS/SS	RS2	RS	Same	0	2.8	2.7
RS/RS/SS	40	RS2	RS	RS/SS	RS2	RS	Same	253.464	2.8	3.3
LS/LS/SS	41	LS2	LS	LS/SS	LS2	LS	Same	581.728	3	3.2
LS/LS/SS	42	LS2	LS	LS/SS	LS2	LS	Same	300	3.1	3.3
RS/RS/LS	43	RS2	RS	RS/LS	RS2	RS	Same	0	2.6	2.9
RS/RS/LS	44	RS2	RS	RS/LS	RS2	RS	Same	353.063	3	3.1
LS/LS/RS	45	LS2	LS	LS/RS	LS2	LS	Same	300	2.9	3
LS/LS/RS	46	LS2	LS	LS/RS	LS2	LS	Same	293.198	2.9	3.1
SS/SS/RS	47	SS2	SS	SS/RS	SS2	SS	Same	263.198	3.1	3.6
SS/SS/RS	48	SS2	SS	SS/RS	SS2	SS	Same	255.864	2.8	3.4
RS/RS/LS	49	RS1	RS	RS/LS	RS1	RS	Same	495.598	3.1	3.2
RS/RS/LS	50	RS1	RS	RS/LS	RS1	RS	Same	219.332	2.8	3.2
RS/RS/SS	51	RS1	RS	RS/SS	RS1	RS	Same	214.398	2.9	3.5
RS/RS/SS	52	RS1	RS	RS/SS	RS1	RS	Same	479.865	3.1	3.2
SS/SS/LS	53	SS1	SS	SS/LS	SS1	SS	Same	55.8661	3	3.6
SS/SS/LS	54	SS1	SS	SS/LS	SS1	SS	Same	245.731	3.1	3.4
LS/LS/RS	55	LS1	LS	LS/RS	LS1	LS	Same	138.265	3	2.9
LS/LS/RS	56	LS1	LS	LS/RS	LS1	LS	Same	266.663	3	2.8
LS/LS/SS	57	LS1	LS	LS/SS	LS1	LS	Same	158.532	2.9	3.4
LS/LS/SS	58	LS1	LS	LS/SS	LS1	LS	Same	195.998	2.9	2.8
SS/SS/RS	59	SS1	SS	SS/RS	SS1	SS	Same	76.1326	2.8	3.4
SS/SS/RS	60	SS1	SS	SS/RS	SS1	SS	Same	214.532	2.7	3.4
SS/SS/RS	61	SS2	SS	SS/RS	SS2	SS	Same	285.197	3.1	3.3
SS/SS/RS	62	SS2	SS	SS/RS	SS2	SS	Same	263.064	2.5	3.2
SS/SS/LS	63	SS2	SS	SS/LS	SS2	SS	Same	350.396	3.1	3.3
SS/SS/LS	64	SS2	SS	SS/LS	SS2	SS	Same	306.931	3.2	3.3
RS/RS/LS	65	RS2	RS	RS/LS	RS2	RS	Same	0	3	3.2
RS/RS/LS	66	RS2	RS	RS/LS	RS2	RS	Same	117.333	2.9	3.1
RS/RS/SS	67	RS2	RS	RS/SS	RS2	RS	Same	337.596	2.9	3.5
RS/RS/SS	68	RS2	RS	RS/SS	RS2	RS	Same	229.731	2.7	3.2
LS/LS/SS	69	LS2	LS	LS/SS	LS2	LS	Same	0	2.9	3.1
LS/LS/SS	70	LS2	LS	LS/SS	LS2	LS	Same	293.864	3	3
LS/LS/RS	71	LS2	LS	LS/RS	LS2	LS	Same	68.5327	2.9	3.1
LS/LS/RS	72	LS2	LS	LS/RS	LS2	LS	Same	464.929	3.1	3.3
RS/RS/LS	73	RS1	RS	RS/LS	RS1	RS	Same	207.198	2.8	3.1
RS/RS/LS	74	RS1	RS	RS/LS	RS1	RS	Same	302.53	2.9	3.3
SS/SS/LS	75	SS1	SS	SS/LS	SS1	SS	Same	256.13	3.1	3.4
SS/SS/LS	76	SS1	SS	SS/LS	SS1	SS	Same	148.799	3.2	3.6
SS/SS/RS	77	SS1	SS	SS/RS	SS1	SS	Same	198.131	3.2	2.8
SS/SS/RS	78	SS1	SS	SS/RS	SS1	SS	Same	166.665	3	3.6
LS/LS/SS	79	LS1	LS	LS/SS	LS1	LS	Same	499.595	2.6	3
LS/LS/SS	80	LS1	LS	LS/SS	LS1	LS	Same	46.1329	2.8	2.8
LS/LS/RS	81	LS1	LS	LS/RS	LS1	LS	Same	181.198	2.8	3.3
LS/LS/RS	82	LS1	LS	LS/RS	LS1	LS	Same	283.731	2.7	3.1
RS/RS/SS	83	RS1	RS	RS/SS	RS1	RS	Same	113.599	3.2	3.5
RS/RS/SS	84	RS1	RS	RS/SS	RS1	RS	Same	474.929	3	2.8
LS/LS/RS	85	LS2	LS	LS/RS	LS2	LS	Same	309.997	3	3.4
LS/LS/RS	86	LS2	LS	LS/RS	LS2	LS	Same	299.063	3.1	3.3
SS/SS/RS	87	SS2	SS	SS/RS	SS2	SS	Same	300	3.1	3.3
SS/SS/RS	88	SS2	SS	SS/RS	SS2	SS	Same	105.732	3	3.3
SS/SS/LS	89	SS2	SS	SS/LS	SS2	SS	Same	239.065	2.8	3.4
SS/SS/LS	90	SS2	SS	SS/LS	SS2	SS	Same	75.4659	3.2	3.5
RS/RS/LS	91	RS2	RS	RS/LS	RS2	RS	Same	1.99998	2.6	3.3
RS/RS/LS	92	RS2	RS	RS/LS	RS2	RS	Same	359.73	2.5	2.9
RS/RS/SS	93	RS2	RS	RS/SS	RS2	RS	Same	315.466	2.5	3.2
RS/RS/SS	94	RS2	RS	RS/SS	RS2	RS	Same	435.462	3.2	3.2
LS/LS/SS	95	LS2	LS	LS/SS	LS2	LS	Same	535.061	3.1	3
LS/LS/SS	96	LS2	LS	LS/SS	LS2	LS	Same	444.528	3.2	3.5
SS/SS/LS	97	SS1	SS	SS/LS	SS1	SS	Same	487.865	3	3.3
SS/SS/LS	98	SS1	SS	SS/LS	SS1	SS	Same	178.532	3	3
SS/SS/RS	99	SS1	SS	SS/RS	SS1	SS	Same	158.798	3.1	2.9
SS/SS/RS	100	SS1	SS	SS/RS	SS1	SS	Same	390.399	3	3.3
LS/LS/RS	101	LS1	LS	LS/RS	LS1	LS	Same	235.464	2.8	3.1
LS/LS/RS	102	LS1	LS	LS/RS	LS1	LS	Same	119.733	2.7	3.2
RS/RS/LS	103	RS1	RS	RS/LS	RS1	RS	Same	0	2.9	3.1
RS/RS/LS	104	RS1	RS	RS/LS	RS1	RS	Same	286.931	3.2	3.2
RS/RS/SS	105	RS1	RS	RS/SS	RS1	RS	Same	201.465	2.9	3
RS/RS/SS	106	RS1	RS	RS/SS	RS1	RS	Same	402.13	2.7	3.4
LS/LS/SS	107	LS1	LS	LS/SS	LS1	LS	Same	211.865	2.7	3.2
LS/LS/SS	108	LS1	LS	LS/SS	LS1	LS	Same	114.399	2.8	3.2
RS/RS/SS	109	RS2	RS	RS/SS	RS2	RS	Same	297.997	2.5	3.2
RS/RS/SS	110	RS2	RS	RS/SS	RS2	RS	Same	529.595	2.7	3.3
LS/LS/RS	111	LS2	LS	LS/RS	LS2	LS	Same	206.664	2.9	2.7
LS/LS/RS	112	LS2	LS	LS/RS	LS2	LS	Same	509.331	3	3.5
RS/RS/LS	113	RS2	RS	RS/LS	RS2	RS	Same	298.664	2.8	3.1
RS/RS/LS	114	RS2	RS	RS/LS	RS2	RS	Same	240.131	2.8	3
LS/LS/SS	115	LS2	LS	LS/SS	LS2	LS	Same	445.996	3.1	3.7
LS/LS/SS	116	LS2	LS	LS/SS	LS2	LS	Same	94.3991	3	3.4
SS/SS/RS	117	SS2	SS	SS/RS	SS2	SS	Same	88.5325	2.8	3.5
SS/SS/RS	118	SS2	SS	SS/RS	SS2	SS	Same	225.998	3.3	3.5
SS/SS/LS	119	SS2	SS	SS/LS	SS2	SS	Same	193.065	3.1	3.4
SS/SS/LS	120	SS2	SS	SS/LS	SS2	SS	Same	95.3324	3.1	3.5
LS/RS/LS	1	LS1	LS	RS/LS	RS2	RS	Different	500.529	2.7	3.2
LS/RS/LS	2	LS1	LS	RS/LS	RS2	RS	Different	358.53	2.7	3.1
RS/LS/RS	3	RS1	RS	LS/RS	LS2	LS	Different	109.332	2.8	3.1
RS/LS/RS	4	RS1	RS	LS/RS	LS2	LS	Different	427.999	2.8	3.2
RS/SS/RS	5	RS1	RS	SS/RS	SS2	SS	Different	182.265	3	3.1
RS/SS/RS	6	RS1	RS	SS/RS	SS2	SS	Different	88.7991	2.2	2.5
SS/RS/SS	7	SS1	SS	RS/SS	RS2	RS	Different	418.265	3	3.2
SS/RS/SS	8	SS1	SS	RS/SS	RS2	RS	Different	213.598	2.7	3.5
LS/SS/LS	9	LS1	LS	SS/LS	SS2	SS	Different	184.931	2.7	3.4
LS/SS/LS	10	LS1	LS	SS/LS	SS2	SS	Different	130.532	3.1	3.1
SS/LS/SS	11	SS1	SS	LS/SS	LS2	LS	Different	300	2.7	3.1
SS/LS/SS	12	SS1	SS	LS/SS	LS2	LS	Different	237.864	3	2.5
LS/SS/LS	13	LS2	LS	SS/LS	SS1	SS	Different	325.33	2.9	3.2
LS/SS/LS	14	LS2	LS	SS/LS	SS1	SS	Different	529.331	3.1	3.2
SS/LS/SS	15	SS2	SS	LS/SS	LS1	LS	Different	261.464	2.8	3
SS/LS/SS	16	SS2	SS	LS/SS	LS1	LS	Different	92.1324	3	3
SS/RS/SS	17	SS2	SS	RS/SS	RS1	RS	Different	243.198	3	3.6
SS/RS/SS	18	SS2	SS	RS/SS	RS1	RS	Different	139.599	3.1	3.1
LS/RS/LS	19	LS2	LS	RS/LS	RS1	RS	Different	74.9326	2.8	2.9
LS/RS/LS	20	LS2	LS	RS/LS	RS1	RS	Different	476.528	2.9	3.5
RS/SS/RS	21	RS2	RS	SS/RS	SS1	SS	Different	0	3	3.4
RS/SS/RS	22	RS2	RS	SS/RS	SS1	SS	Different	170.932	2.9	3.5
RS/LS/RS	23	RS2	RS	LS/RS	LS1	LS	Different	175.598	2.7	2.9
RS/LS/RS	24	RS2	RS	LS/RS	LS1	LS	Different	209.998	2.9	2.5
RS/SS/RS	25	RS1	RS	SS/RS	SS2	SS	Different	98.399	2.9	3.1
RS/SS/RS	26	RS1	RS	SS/RS	SS2	SS	Different	104.399	3.1	3.1
LS/SS/LS	27	LS1	LS	SS/LS	SS2	SS	Different	110.132	2.8	3.4
LS/SS/LS	28	LS1	LS	SS/LS	SS2	SS	Different	376.663	3.1	3.3
RS/LS/RS	29	RS1	RS	LS/RS	LS2	LS	Different	394.396	2.9	2.9
RS/LS/RS	30	RS1	RS	LS/RS	LS2	LS	Different	61.1994	2.8	3.6
SS/LS/SS	31	SS1	SS	LS/SS	LS2	LS	Different	493.062	3	3.2
SS/LS/SS	32	SS1	SS	LS/SS	LS2	LS	Different	225.331	3.1	3.1
SS/RS/SS	33	SS1	SS	RS/SS	RS2	RS	Different	348.263	2.9	3
SS/RS/SS	34	SS1	SS	RS/SS	RS2	RS	Different	262.798	2.9	3.4
LS/RS/LS	35	LS1	LS	RS/LS	RS2	RS	Different	353.996	3.2	3.2
LS/RS/LS	36	LS1	LS	RS/LS	RS2	RS	Different	96.9323	2.7	3.1
SS/LS/SS	37	SS2	SS	LS/SS	LS2	LS	Different	160.665	3.1	3.2
SS/LS/SS	38	SS2	SS	LS/SS	LS2	LS	Different	135.599	3	3.3
RS/SS/RS	39	RS2	RS	SS/RS	SS2	SS	Different	0	2.8	3.4
RS/SS/RS	40	RS2	RS	SS/RS	SS2	SS	Different	17.7332	2.8	3.3
LS/SS/LS	41	LS2	LS	SS/LS	SS2	SS	Different	10.7999	3	3.3
LS/SS/LS	42	LS2	LS	SS/LS	SS2	SS	Different	300	3.1	3.7
RS/LS/RS	43	RS2	RS	LS/RS	LS2	LS	Different	300.264	2.6	3.3
RS/LS/RS	44	RS2	RS	LS/RS	LS2	LS	Different	232.797	3	3.4
LS/RS/LS	45	LS2	LS	RS/LS	RS2	RS	Different	300	2.9	3
LS/RS/LS	46	LS2	LS	RS/LS	RS2	RS	Different	271.464	2.9	3.3
SS/RS/SS	47	SS2	SS	RS/SS	RS2	RS	Different	272.264	3.1	3.1
SS/RS/SS	48	SS2	SS	RS/SS	RS2	RS	Different	275.064	2.8	3.1
RS/LS/RS	49	RS1	RS	LS/RS	LS1	LS	Different	68.666	3.1	2.8
RS/LS/RS	50	RS1	RS	LS/RS	LS1	LS	Different	381.196	2.8	3.1
RS/SS/RS	51	RS1	RS	SS/RS	SS1	SS	Different	173.732	2.9	3.4
RS/SS/RS	52	RS1	RS	SS/RS	SS1	SS	Different	120.399	3.1	2.9
SS/LS/SS	53	SS1	SS	LS/SS	LS1	LS	Different	489.061	3	2.5
SS/LS/SS	54	SS1	SS	LS/SS	LS1	LS	Different	318.263	3.1	3.2
LS/RS/LS	55	LS1	LS	RS/LS	RS1	RS	Different	211.464	3	3.3
LS/RS/LS	56	LS1	LS	RS/LS	RS1	RS	Different	239.598	3	2.9
LS/SS/LS	57	LS1	LS	SS/LS	SS1	SS	Different	358.663	2.9	3
LS/SS/LS	58	LS1	LS	SS/LS	SS1	SS	Different	284.397	2.9	3.5
SS/RS/SS	59	SS1	SS	RS/SS	RS1	RS	Different	176.265	2.8	3.1
SS/RS/SS	60	SS1	SS	RS/SS	RS1	RS	Different	312.263	2.7	3.3
SS/RS/SS	61	SS2	SS	RS/SS	RS1	RS	Different	146.132	3.1	3.2
SS/RS/SS	62	SS2	SS	RS/SS	RS1	RS	Different	254.797	2.5	3.3
SS/LS/SS	63	SS2	SS	LS/SS	LS1	LS	Different	140.132	3.1	3.2
SS/LS/SS	64	SS2	SS	LS/SS	LS1	LS	Different	226.264	3.2	2.7
RS/LS/RS	65	RS2	RS	LS/RS	LS1	LS	Different	300	3	2.8
RS/LS/RS	66	RS2	RS	LS/RS	LS1	LS	Different	367.863	2.9	2.9
RS/SS/RS	67	RS2	RS	SS/RS	SS1	SS	Different	227.864	2.9	3.4
RS/SS/RS	68	RS2	RS	SS/RS	SS1	SS	Different	174.799	2.7	3.1
LS/SS/LS	69	LS2	LS	SS/LS	SS1	SS	Different	300.264	2.9	3.2
LS/SS/LS	70	LS2	LS	SS/LS	SS1	SS	Different	185.864	3	3.2
LS/RS/LS	71	LS2	LS	RS/LS	RS1	RS	Different	447.862	2.9	2.3
LS/RS/LS	72	LS2	LS	RS/LS	RS1	RS	Different	77.0659	3.1	3.1
RS/LS/RS	73	RS1	RS	LS/RS	LS1	LS	Different	295.597	2.8	3
RS/LS/RS	74	RS1	RS	LS/RS	LS1	LS	Different	262.397	2.9	3.1
SS/LS/SS	75	SS1	SS	LS/SS	LS1	LS	Different	228.398	3.1	2.7
SS/LS/SS	76	SS1	SS	LS/SS	LS1	LS	Different	340.13	3.2	3
SS/RS/SS	77	SS1	SS	RS/SS	RS1	RS	Different	281.464	3.2	3.3
SS/RS/SS	78	SS1	SS	RS/SS	RS1	RS	Different	384.529	3	3.4
LS/SS/LS	79	LS1	LS	SS/LS	SS1	SS	Different	70.666	2.6	3.2
LS/SS/LS	80	LS1	LS	SS/LS	SS1	SS	Different	515.728	2.8	2.5
LS/RS/LS	81	LS1	LS	RS/LS	RS1	RS	Different	245.73	2.8	3.4
LS/RS/LS	82	LS1	LS	RS/LS	RS1	RS	Different	144.665	2.7	3.9
RS/SS/RS	83	RS1	RS	SS/RS	SS1	SS	Different	269.197	3.2	3
RS/SS/RS	84	RS1	RS	SS/RS	SS1	SS	Different	37.0663	3	3.2
LS/RS/LS	85	LS2	LS	RS/LS	RS1	RS	Different	100.532	3	3.3
LS/RS/LS	86	LS2	LS	RS/LS	RS1	RS	Different	104.932	3.1	3.5
SS/RS/SS	87	SS2	SS	RS/SS	RS1	RS	Different	299.73	3.1	3.7
SS/RS/SS	88	SS2	SS	RS/SS	RS1	RS	Different	430.796	3	3.2
SS/LS/SS	89	SS2	SS	LS/SS	LS1	LS	Different	269.331	2.8	3.1
SS/LS/SS	90	SS2	SS	LS/SS	LS1	LS	Different	454.795	3.2	2.9
RS/LS/RS	91	RS2	RS	LS/RS	LS1	LS	Different	592.793	2.6	3.1
RS/LS/RS	92	RS2	RS	LS/RS	LS1	LS	Different	135.465	2.5	2.7
RS/SS/RS	93	RS2	RS	SS/RS	SS1	SS	Different	134.932	2.5	3.1
RS/SS/RS	94	RS2	RS	SS/RS	SS1	SS	Different	99.0657	3.2	3.5
LS/SS/LS	95	LS2	LS	SS/LS	SS1	SS	Different	22.7998	3.1	3.6
LS/SS/LS	96	LS2	LS	SS/LS	SS1	SS	Different	117.732	3.2	3.3
SS/LS/SS	97	SS1	SS	LS/SS	LS2	LS	Different	78.9325	3	3.2
SS/LS/SS	98	SS1	SS	LS/SS	LS2	LS	Different	295.598	3	3.3
SS/RS/SS	99	SS1	SS	RS/SS	RS2	RS	Different	377.999	3.1	2.7
SS/RS/SS	100	SS1	SS	RS/SS	RS2	RS	Different	158.132	3	3.8
LS/RS/LS	101	LS1	LS	RS/LS	RS2	RS	Different	192.931	2.8	3.3
LS/RS/LS	102	LS1	LS	RS/LS	RS2	RS	Different	341.196	2.7	3.5
RS/LS/RS	103	RS1	RS	LS/RS	LS2	LS	Different	142.799	2.9	3
RS/LS/RS	104	RS1	RS	LS/RS	LS2	LS	Different	192.798	3.2	3.4
RS/SS/RS	105	RS1	RS	SS/RS	SS2	SS	Different	345.066	2.9	3.7
RS/SS/RS	106	RS1	RS	SS/RS	SS2	SS	Different	172.664	2.7	3.1
LS/SS/LS	107	LS1	LS	SS/LS	SS2	SS	Different	181.065	2.7	3
LS/SS/LS	108	LS1	LS	SS/LS	SS2	SS	Different	448.529	2.8	3.1
RS/SS/RS	109	RS2	RS	SS/RS	SS2	SS	Different	253.464	2.5	3.1
RS/SS/RS	110	RS2	RS	SS/RS	SS2	SS	Different	24.6664	2.7	3.2
LS/RS/LS	111	LS2	LS	RS/LS	RS2	RS	Different	243.864	2.9	3
LS/RS/LS	112	LS2	LS	RS/LS	RS2	RS	Different	73.7326	3	3.6
RS/LS/RS	113	RS2	RS	LS/RS	LS2	LS	Different	201.065	2.8	3.2
RS/LS/RS	114	RS2	RS	LS/RS	LS2	LS	Different	348.266	2.8	3.1
LS/SS/LS	115	LS2	LS	SS/LS	SS2	SS	Different	74.2659	3.1	3.1
LS/SS/LS	116	LS2	LS	SS/LS	SS2	SS	Different	501.462	3	3.2
SS/RS/SS	117	SS2	SS	RS/SS	RS2	RS	Different	395.729	2.8	2.9
SS/RS/SS	118	SS2	SS	RS/SS	RS2	RS	Different	269.997	3.3	3.6
SS/LS/SS	119	SS2	SS	LS/SS	LS2	LS	Different	291.464	3.1	3.3
SS/LS/SS	120	SS2	SS	LS/SS	LS2	LS	Different	418.929	3.1	3.3

## Sheet: PrezygoticTestFemalesFocalFish
ExpGp	Pair	StimulusPair	FocalID	Focal	StimulusID	Stimulus	StimulusType	Time	FocalSL	StimulusSL
LS/LS/RS	1	LS/RS	LS1	LS	LS1	LS	Same	310.131	3.1	2.8
LS/LS/RS	2	LS/RS	LS1	LS	LS1	LS	Same	396.266	3.2	2.7
LS/LS/SS	3	LS/SS	LS1	LS	LS1	LS	Same	162.798	3.2	2.8
LS/LS/SS	4	LS/SS	LS1	LS	LS1	LS	Same	201.998	3.4	2.9
RS/RS/LS	5	RS/LS	RS1	RS	RS1	RS	Same	252.664	2.9	3
RS/RS/LS	6	RS/LS	RS1	RS	RS1	RS	Same	300	3	2.9
RS/RS/SS	7	RS/SS	RS1	RS	RS1	RS	Same	142.932	2.6	2.9
RS/RS/SS	8	RS/SS	RS1	RS	RS1	RS	Same	380.264	2.4	3.1
SS/SS/LS	9	SS/LS	SS1	SS	SS1	SS	Same	300	3.2	2.8
SS/SS/LS	10	SS/LS	SS1	SS	SS1	SS	Same	0	2.9	3.1
SS/SS/RS	11	SS/RS	SS1	SS	SS1	SS	Same	155.732	3.1	3
SS/SS/RS	12	SS/RS	SS1	SS	SS1	SS	Same	229.198	3.2	2.6
RS/RS/LS	13	RS/LS	RS2	RS	RS2	RS	Same	221.731	2.7	2.6
RS/RS/LS	14	RS/LS	RS2	RS	RS2	RS	Same	249.464	2.8	2.8
SS/SS/LS	15	SS/LS	SS2	SS	SS2	SS	Same	174.399	2.8	2.9
SS/SS/LS	16	SS/LS	SS2	SS	SS2	SS	Same	233.597	2.9	2.9
LS/LS/RS	17	LS/RS	LS2	LS	LS2	LS	Same	162.132	2.9	2.6
LS/LS/RS	18	LS/RS	LS2	LS	LS2	LS	Same	412.665	3.1	2.8
SS/SS/RS	19	SS/RS	SS2	SS	SS2	SS	Same	153.598	2.9	2.9
SS/SS/RS	20	SS/RS	SS2	SS	SS2	SS	Same	192.531	3.1	2.7
RS/RS/SS	21	RS/SS	RS2	RS	RS2	RS	Same	550.128	3.2	3
RS/RS/SS	22	RS/SS	RS2	RS	RS2	RS	Same	28.3997	2.7	3
LS/LS/SS	23	LS/SS	LS2	LS	LS2	LS	Same	285.597	3.4	3
LS/LS/SS	24	LS/SS	LS2	LS	LS2	LS	Same	308.533	2.8	2.8
RS/RS/SS	25	RS/SS	RS1	RS	RS1	RS	Same	195.198	3	3.1
RS/RS/SS	26	RS/SS	RS1	RS	RS1	RS	Same	104.266	3.1	3
LS/LS/RS	27	LS/RS	LS1	LS	LS1	LS	Same	252.397	2.8	2.5
LS/LS/RS	28	LS/RS	LS1	LS	LS1	LS	Same	323.066	2.9	2.5
SS/SS/RS	29	SS/RS	SS1	SS	SS1	SS	Same	294.397	3.4	3.1
SS/SS/RS	30	SS/RS	SS1	SS	SS1	SS	Same	378.666	3.4	3
SS/SS/LS	31	SS/LS	SS1	SS	SS1	SS	Same	356.397	3	2.9
SS/SS/LS	32	SS/LS	SS1	SS	SS1	SS	Same	499.595	3.5	2.9
LS/LS/SS	33	LS/SS	LS1	LS	LS1	LS	Same	104.666	2.6	2.8
LS/LS/SS	34	LS/SS	LS1	LS	LS1	LS	Same	245.064	2.5	2.8
RS/RS/LS	35	RS/LS	RS1	RS	RS1	RS	Same	446.663	3.2	2.7
RS/RS/LS	36	RS/LS	RS1	RS	RS1	RS	Same	300	3.2	2.9
RS/RS/SS	37	RS/SS	RS2	RS	RS2	RS	Same	0	3	2.6
RS/RS/SS	38	RS/SS	RS2	RS	RS2	RS	Same	79.7325	2.8	2.7
SS/SS/LS	39	SS/LS	SS2	SS	SS2	SS	Same	371.063	3.1	2.9
SS/SS/LS	40	SS/LS	SS2	SS	SS2	SS	Same	385.466	3.1	2.9
SS/SS/RS	41	SS/RS	SS2	SS	SS2	SS	Same	8.93324	3.6	3
SS/SS/RS	42	SS/RS	SS2	SS	SS2	SS	Same	2.13332	3.4	2.6
LS/LS/RS	43	LS/RS	LS2	LS	LS2	LS	Same	592.531	3.3	2.7
LS/LS/RS	44	LS/RS	LS2	LS	LS2	LS	Same	283.997	3.2	2.8
RS/RS/LS	45	RS/LS	RS2	RS	RS2	RS	Same	0	3.1	2.5
RS/RS/LS	46	RS/LS	RS2	RS	RS2	RS	Same	365.063	3	3
LS/LS/SS	47	LS/SS	LS2	LS	LS2	LS	Same	300	3.2	2.7
LS/LS/SS	48	LS/SS	LS2	LS	LS2	LS	Same	77.3326	2.9	3.2
RS/RS/LS	49	RS/LS	RS1	RS	RS1	RS	Same	197.865	3.2	3.3
RS/RS/LS	50	RS/LS	RS1	RS	RS1	RS	Same	528.794	3.3	3
LS/LS/RS	51	LS/RS	LS1	LS	LS1	LS	Same	195.465	3	2.9
LS/LS/RS	52	LS/RS	LS1	LS	LS1	LS	Same	327.464	2.8	2.9
SS/SS/RS	53	SS/RS	SS1	SS	SS1	SS	Same	350.53	3.6	2.7
SS/SS/RS	54	SS/RS	SS1	SS	SS1	SS	Same	235.598	2.8	2.5
RS/RS/SS	55	RS/SS	RS1	RS	RS1	RS	Same	95.599	3.2	2.9
RS/RS/SS	56	RS/SS	RS1	RS	RS1	RS	Same	438.395	3	3
SS/SS/LS	57	SS/LS	SS1	SS	SS1	SS	Same	299.197	3.4	3
SS/SS/LS	58	SS/LS	SS1	SS	SS1	SS	Same	370.133	3.2	2.8
LS/LS/SS	59	LS/SS	LS1	LS	LS1	LS	Same	309.733	2.6	2.7
LS/LS/SS	60	LS/SS	LS1	LS	LS1	LS	Same	122.532	3	2.7
LS/LS/RS	61	LS/RS	LS2	LS	LS2	LS	Same	343.063	3.3	2.7
LS/LS/RS	62	LS/RS	LS2	LS	LS2	LS	Same	38.3997	3.4	2.9
LS/LS/SS	63	LS/SS	LS2	LS	LS2	LS	Same	227.464	2.4	3.1
LS/LS/SS	64	LS/SS	LS2	LS	LS2	LS	Same	306.13	3	2.8
RS/RS/SS	65	RS/SS	RS2	RS	RS2	RS	Same	258.797	3	2.9
RS/RS/SS	66	RS/SS	RS2	RS	RS2	RS	Same	52.2661	3.4	3.1
SS/SS/LS	67	SS/LS	SS2	SS	SS2	SS	Same	386.666	3	2.8
SS/SS/LS	68	SS/LS	SS2	SS	SS2	SS	Same	277.33	3.2	2.9
RS/RS/LS	69	RS/LS	RS2	RS	RS2	RS	Same	274.131	3.5	2.9
RS/RS/LS	70	RS/LS	RS2	RS	RS2	RS	Same	227.464	3.3	2.9
SS/SS/RS	71	SS/RS	SS2	SS	SS2	SS	Same	249.864	3	3.1
SS/SS/RS	72	SS/RS	SS2	SS	SS2	SS	Same	347.063	3	3.3
LS/LS/RS	73	LS/RS	LS1	LS	LS1	LS	Same	600	3.2	2.7
LS/LS/RS	74	LS/RS	LS1	LS	LS1	LS	Same	34.533	2.7	2.8
LS/LS/SS	75	LS/SS	LS1	LS	LS1	LS	Same	132.265	2.9	2.7
LS/LS/SS	76	LS/SS	LS1	LS	LS1	LS	Same	235.064	2.7	3
SS/SS/RS	77	SS/RS	SS1	SS	SS1	SS	Same	0	3.2	3.1
SS/SS/RS	78	SS/RS	SS1	SS	SS1	SS	Same	300	3.3	2.8
SS/SS/LS	79	SS/LS	SS1	SS	SS1	SS	Same	503.862	3.4	3
SS/SS/LS	80	SS/LS	SS1	SS	SS1	SS	Same	381.196	3.2	3.1
RS/RS/LS	81	RS/LS	RS1	RS	RS1	RS	Same	203.865	2.9	2.7
RS/RS/LS	82	RS/LS	RS1	RS	RS1	RS	Same	349.466	3.2	3
RS/RS/SS	83	RS/SS	RS1	RS	RS1	RS	Same	333.73	2.8	2.8
RS/RS/SS	84	RS/SS	RS1	RS	RS1	RS	Same	357.999	2.9	2.8
RS/RS/SS	85	RS/SS	RS2	RS	RS2	RS	Same	127.599	3.3	2.7
RS/RS/SS	86	RS/SS	RS2	RS	RS2	RS	Same	10.1332	3.1	2.7
SS/SS/RS	87	SS/RS	SS2	SS	SS2	SS	Same	305.997	3.6	2.7
SS/SS/RS	88	SS/RS	SS2	SS	SS2	SS	Same	314.664	2.9	2.7
RS/RS/LS	89	RS/LS	RS2	RS	RS2	RS	Same	0	3.1	2.9
RS/RS/LS	90	RS/LS	RS2	RS	RS2	RS	Same	428.929	3.5	2.6
LS/LS/SS	91	LS/SS	LS2	LS	LS2	LS	Same	45.9995	3.2	2.7
LS/LS/SS	92	LS/SS	LS2	LS	LS2	LS	Same	325.596	3.2	2.7
SS/SS/LS	93	SS/LS	SS2	SS	SS2	SS	Same	535.062	3	3.1
SS/SS/LS	94	SS/LS	SS2	SS	SS2	SS	Same	258.53	3.4	3
LS/LS/RS	95	LS/RS	LS2	LS	LS2	LS	Same	145.199	3.1	2.6
LS/LS/RS	96	LS/RS	LS2	LS	LS2	LS	Same	587.597	3	2.6
SS/SS/RS	97	SS/RS	SS1	SS	SS1	SS	Same	300	3.2	3.1
SS/SS/RS	98	SS/RS	SS1	SS	SS1	SS	Same	406.932	2.9	3
LS/LS/SS	99	LS/SS	LS1	LS	LS1	LS	Same	300.264	2.9	2.4
LS/LS/SS	100	LS/SS	LS1	LS	LS1	LS	Same	118.133	2.7	2.9
RS/RS/LS	101	RS/LS	RS1	RS	RS1	RS	Same	177.731	3	2.9
RS/RS/LS	102	RS/LS	RS1	RS	RS1	RS	Same	0	3.5	2.9
LS/LS/RS	103	LS/RS	LS1	LS	LS1	LS	Same	0	2.9	2.8
LS/LS/RS	104	LS/RS	LS1	LS	LS1	LS	Same	193.731	2.9	2.6
RS/RS/SS	105	RS/SS	RS1	RS	RS1	RS	Same	0	2.8	3
RS/RS/SS	106	RS/SS	RS1	RS	RS1	RS	Same	1.46665	3.1	3
SS/SS/LS	107	SS/LS	SS1	SS	SS1	SS	Same	0	3.4	2.9
SS/SS/LS	108	SS/LS	SS1	SS	SS1	SS	Same	335.064	3	2.8
RS/RS/LS	109	RS/LS	RS2	RS	RS2	RS	Same	308.667	2.9	3
RS/RS/LS	110	RS/LS	RS2	RS	RS2	RS	Same	300	3.2	2.7
SS/SS/RS	111	SS/RS	SS2	SS	SS2	SS	Same	600	3.1	2.9
SS/SS/RS	112	SS/RS	SS2	SS	SS2	SS	Same	326	3.4	2.8
LS/LS/RS	113	LS/RS	LS2	LS	LS2	LS	Same	214.398	3.1	2.7
LS/LS/RS	114	LS/RS	LS2	LS	LS2	LS	Same	0	3.2	2.7
SS/SS/LS	115	SS/LS	SS2	SS	SS2	SS	Same	317.997	3.4	3.1
SS/SS/LS	116	SS/LS	SS2	SS	SS2	SS	Same	245.197	3.2	3
RS/RS/SS	117	RS/SS	RS2	RS	RS2	RS	Same	135.199	3	2.9
RS/RS/SS	118	RS/SS	RS2	RS	RS2	RS	Same	1.86665	2.9	2.7
LS/LS/SS	119	LS/SS	LS2	LS	LS2	LS	Same	300.264	3.1	2.7
LS/LS/SS	120	LS/SS	LS2	LS	LS2	LS	Same	87.3325	2.7	2.6
LS/RS/LS	1	RS/LS	LS1	LS	RS1	RS	Different	281.064	3.1	2.7
LS/RS/LS	2	RS/LS	LS1	LS	RS1	RS	Different	181.065	3.2	3
LS/SS/LS	3	SS/LS	LS1	LS	SS1	SS	Different	298.663	3.2	2.7
LS/SS/LS	4	SS/LS	LS1	LS	SS1	SS	Different	281.197	3.4	3
RS/LS/RS	5	LS/RS	RS1	RS	LS1	LS	Different	305.2	2.9	2.7
RS/LS/RS	6	LS/RS	RS1	RS	LS1	LS	Different	300	3	2.7
RS/SS/RS	7	SS/RS	RS1	RS	SS1	SS	Different	373.596	2.6	2.9
RS/SS/RS	8	SS/RS	RS1	RS	SS1	SS	Different	110.666	2.4	2.8
SS/LS/SS	9	LS/SS	SS1	SS	LS1	LS	Different	300	3.2	2.7
SS/LS/SS	10	LS/SS	SS1	SS	LS1	LS	Different	0	2.9	2.7
SS/RS/SS	11	RS/SS	SS1	SS	RS1	RS	Different	340.397	3.1	2.7
SS/RS/SS	12	RS/SS	SS1	SS	RS1	RS	Different	313.063	3.2	3
RS/LS/RS	13	LS/RS	RS2	RS	LS1	LS	Different	300.263	2.7	2.7
RS/LS/RS	14	LS/RS	RS2	RS	LS1	LS	Different	311.463	2.8	3
SS/LS/SS	15	LS/SS	SS2	SS	LS1	LS	Different	407.063	2.8	2.5
SS/LS/SS	16	LS/SS	SS2	SS	LS1	LS	Different	295.597	2.9	2.7
LS/RS/LS	17	RS/LS	LS2	LS	RS1	RS	Different	372.663	2.9	2.4
LS/RS/LS	18	RS/LS	LS2	LS	RS1	RS	Different	183.865	3.1	2.5
SS/RS/SS	19	RS/SS	SS2	SS	RS1	RS	Different	399.996	2.9	2.7
SS/RS/SS	20	RS/SS	SS2	SS	RS1	RS	Different	376.663	3.1	2.8
RS/SS/RS	21	SS/RS	RS2	RS	SS1	SS	Different	17.9998	3.2	3.1
RS/SS/RS	22	SS/RS	RS2	RS	SS1	SS	Different	563.46	2.7	2.5
LS/SS/LS	23	SS/LS	LS2	LS	SS1	SS	Different	305.731	3.4	2.7
LS/SS/LS	24	SS/LS	LS2	LS	SS1	SS	Different	291.73	2.8	2.9
RS/SS/RS	25	SS/RS	RS1	RS	SS2	SS	Different	335.33	3	3
RS/SS/RS	26	SS/RS	RS1	RS	SS2	SS	Different	419.329	3.1	2.7
LS/RS/LS	27	RS/LS	LS1	LS	RS2	RS	Different	276.664	2.8	3
LS/RS/LS	28	RS/LS	LS1	LS	RS2	RS	Different	210.131	2.9	2.6
SS/RS/SS	29	RS/SS	SS1	SS	RS2	RS	Different	196.798	3.4	2.8
SS/RS/SS	30	RS/SS	SS1	SS	RS2	RS	Different	209.998	3.4	2.7
SS/LS/SS	31	LS/SS	SS1	SS	LS2	LS	Different	196.665	3	2.8
SS/LS/SS	32	LS/SS	SS1	SS	LS2	LS	Different	82.5325	3.5	2.8
LS/SS/LS	33	SS/LS	LS1	LS	SS2	SS	Different	167.865	2.6	2.9
LS/SS/LS	34	SS/LS	LS1	LS	SS2	SS	Different	30.3997	2.5	2.7
RS/LS/RS	35	LS/RS	RS1	RS	LS2	LS	Different	149.865	3.2	2.9
RS/LS/RS	36	LS/RS	RS1	RS	LS2	LS	Different	300	3.2	2.8
RS/SS/RS	37	SS/RS	RS2	RS	SS2	SS	Different	600	3	2.7
RS/SS/RS	38	SS/RS	RS2	RS	SS2	SS	Different	390.929	2.8	2.9
SS/LS/SS	39	LS/SS	SS2	SS	LS2	LS	Different	161.999	3.1	2.9
SS/LS/SS	40	LS/SS	SS2	SS	LS2	LS	Different	202.131	3.1	2.7
SS/RS/SS	41	RS/SS	SS2	SS	RS2	RS	Different	585.86	3.6	2.9
SS/RS/SS	42	RS/SS	SS2	SS	RS2	RS	Different	463.063	3.4	2.8
LS/RS/LS	43	RS/LS	LS2	LS	RS2	RS	Different	0	3.3	2.6
LS/RS/LS	44	RS/LS	LS2	LS	RS2	RS	Different	233.464	3.2	3
RS/LS/RS	45	LS/RS	RS2	RS	LS2	LS	Different	596.797	3.1	2.9
RS/LS/RS	46	LS/RS	RS2	RS	LS2	LS	Different	180.932	3	2.9
LS/SS/LS	47	SS/LS	LS2	LS	SS2	SS	Different	300.264	3.2	2.6
LS/SS/LS	48	SS/LS	LS2	LS	SS2	SS	Different	515.194	2.9	2.8
RS/LS/RS	49	LS/RS	RS1	RS	LS2	LS	Different	347.73	3.2	2.8
RS/LS/RS	50	LS/RS	RS1	RS	LS2	LS	Different	62.7994	3.3	2.8
LS/RS/LS	51	RS/LS	LS1	LS	RS2	RS	Different	299.864	3	2.5
LS/RS/LS	52	RS/LS	LS1	LS	RS2	RS	Different	175.331	2.8	2.8
SS/RS/SS	53	RS/SS	SS1	SS	RS2	RS	Different	210.665	3.6	2.8
SS/RS/SS	54	RS/SS	SS1	SS	RS2	RS	Different	278.53	2.8	2.6
RS/SS/RS	55	SS/RS	RS1	RS	SS2	SS	Different	198.931	3.2	2.9
RS/SS/RS	56	SS/RS	RS1	RS	SS2	SS	Different	129.065	3	2.4
SS/LS/SS	57	LS/SS	SS1	SS	LS2	LS	Different	245.331	3.4	2.6
SS/LS/SS	58	LS/SS	SS1	SS	LS2	LS	Different	181.731	3.2	2.6
LS/SS/LS	59	SS/LS	LS1	LS	SS2	SS	Different	284.264	2.6	3.4
LS/SS/LS	60	SS/LS	LS1	LS	SS2	SS	Different	469.729	3	2.8
LS/RS/LS	61	RS/LS	LS2	LS	RS1	RS	Different	162.398	3.3	2.8
LS/RS/LS	62	RS/LS	LS2	LS	RS1	RS	Different	342.4	3.4	2.8
LS/SS/LS	63	SS/LS	LS2	LS	SS1	SS	Different	71.3326	2.4	2.8
LS/SS/LS	64	SS/LS	LS2	LS	SS1	SS	Different	293.598	3	3
RS/SS/RS	65	SS/RS	RS2	RS	SS1	SS	Different	338.133	3	3
RS/SS/RS	66	SS/RS	RS2	RS	SS1	SS	Different	294.531	3.4	3.1
SS/LS/SS	67	LS/SS	SS2	SS	LS1	LS	Different	139.865	3	2.6
SS/LS/SS	68	LS/SS	SS2	SS	LS1	LS	Different	183.865	3.2	2.7
RS/LS/RS	69	LS/RS	RS2	RS	LS1	LS	Different	177.732	3.5	3.3
RS/LS/RS	70	LS/RS	RS2	RS	LS1	LS	Different	369.333	3.3	2.7
SS/RS/SS	71	RS/SS	SS2	SS	RS1	RS	Different	246.665	3	3
SS/RS/SS	72	RS/SS	SS2	SS	RS1	RS	Different	224.531	3	3
LS/RS/LS	73	RS/LS	LS1	LS	RS1	RS	Different	0	3.2	2.4
LS/RS/LS	74	RS/LS	LS1	LS	RS1	RS	Different	552.661	2.7	2.8
LS/SS/LS	75	SS/LS	LS1	LS	SS1	SS	Different	362.396	2.9	3.1
LS/SS/LS	76	SS/LS	LS1	LS	SS1	SS	Different	298.53	2.7	3
SS/RS/SS	77	RS/SS	SS1	SS	RS1	RS	Different	0	3.2	2.8
SS/RS/SS	78	RS/SS	SS1	SS	RS1	RS	Different	300	3.3	2.9
SS/LS/SS	79	LS/SS	SS1	SS	LS1	LS	Different	57.1994	3.4	2.8
SS/LS/SS	80	LS/SS	SS1	SS	LS1	LS	Different	219.331	3.2	3.1
RS/LS/RS	81	LS/RS	RS1	RS	LS1	LS	Different	365.597	2.9	2.7
RS/LS/RS	82	LS/RS	RS1	RS	LS1	LS	Different	195.331	3.2	2.7
RS/SS/RS	83	SS/RS	RS1	RS	SS1	SS	Different	247.464	2.8	2.8
RS/SS/RS	84	SS/RS	RS1	RS	SS1	SS	Different	241.464	2.9	2.9
RS/SS/RS	85	SS/RS	RS2	RS	SS2	SS	Different	370.396	3.3	2.9
RS/SS/RS	86	SS/RS	RS2	RS	SS2	SS	Different	287.731	3.1	2.8
SS/RS/SS	87	RS/SS	SS2	SS	RS2	RS	Different	286.264	3.6	2.7
SS/RS/SS	88	RS/SS	SS2	SS	RS2	RS	Different	208.265	2.9	2.8
RS/LS/RS	89	LS/RS	RS2	RS	LS2	LS	Different	600	3.1	2.7
RS/LS/RS	90	LS/RS	RS2	RS	LS2	LS	Different	132.399	3.5	2.7
LS/SS/LS	91	SS/LS	LS2	LS	SS2	SS	Different	543.861	3.2	3.1
LS/SS/LS	92	SS/LS	LS2	LS	SS2	SS	Different	231.864	3.2	2.9
SS/LS/SS	93	LS/SS	SS2	SS	LS2	LS	Different	21.8665	3	2.7
SS/LS/SS	94	LS/SS	SS2	SS	LS2	LS	Different	301.863	3.4	2.9
LS/RS/LS	95	RS/LS	LS2	LS	RS2	RS	Different	444.396	3.1	3.2
LS/RS/LS	96	RS/LS	LS2	LS	RS2	RS	Different	12.6665	3	2.8
SS/RS/SS	97	RS/SS	SS1	SS	RS1	RS	Different	300	3.2	3.2
SS/RS/SS	98	RS/SS	SS1	SS	RS1	RS	Different	144.399	2.9	2.9
LS/SS/LS	99	SS/LS	LS1	LS	SS1	SS	Different	300	2.9	3
LS/SS/LS	100	SS/LS	LS1	LS	SS1	SS	Different	417.063	2.7	3.1
RS/LS/RS	101	LS/RS	RS1	RS	LS1	LS	Different	407.729	3	2.6
RS/LS/RS	102	LS/RS	RS1	RS	LS1	LS	Different	600	3.5	2.9
LS/RS/LS	103	RS/LS	LS1	LS	RS1	RS	Different	486.128	2.9	2.9
LS/RS/LS	104	RS/LS	LS1	LS	RS1	RS	Different	364.129	2.9	2.8
RS/SS/RS	105	SS/RS	RS1	RS	SS1	SS	Different	300.264	2.8	2.8
RS/SS/RS	106	SS/RS	RS1	RS	SS1	SS	Different	544.665	3.1	3
SS/LS/SS	107	LS/SS	SS1	SS	LS1	LS	Different	600.264	3.4	2.6
SS/LS/SS	108	LS/SS	SS1	SS	LS1	LS	Different	174.932	3	2.6
RS/LS/RS	109	LS/RS	RS2	RS	LS2	LS	Different	282.797	2.9	2.8
RS/LS/RS	110	LS/RS	RS2	RS	LS2	LS	Different	300	3.2	3
SS/RS/SS	111	RS/SS	SS2	SS	RS2	RS	Different	0	3.1	2.5
SS/RS/SS	112	RS/SS	SS2	SS	RS2	RS	Different	246.931	3.4	2.5
LS/RS/LS	113	RS/LS	LS2	LS	RS2	RS	Different	61.5994	3.1	2.8
LS/RS/LS	114	RS/LS	LS2	LS	RS2	RS	Different	0	3.2	2.9
SS/LS/SS	115	LS/SS	SS2	SS	LS2	LS	Different	233.597	3.4	3
SS/LS/SS	116	LS/SS	SS2	SS	LS2	LS	Different	318.663	3.2	3.1
RS/SS/RS	117	SS/RS	RS2	RS	SS2	SS	Different	399.863	3	3
RS/SS/RS	118	SS/RS	RS2	RS	SS2	SS	Different	328.133	2.9	2.7
LS/SS/LS	119	SS/LS	LS2	LS	SS2	SS	Different	300	3.1	2.4
LS/SS/LS	120	SS/LS	LS2	LS	SS2	SS	Different	512.931	2.7	2.9

## Sheet: ReproductiveAllocationTest
Treatment	Male	MaleID	Female	FemaleID	Total	Fert
LS1_LS1_1	LS	LS1	LS	LS1	1008	84.4246
LS1_LS1_3	LS	LS1	LS	LS1	304	92.4342
LS1_LS1_5	LS	LS1	LS	LS1	343	63.2653
LS1_LS1_7	LS	LS1	LS	LS1	984	32.2154
LS1_LS1_9	LS	LS1	LS	LS1	508	34.6457
LS1_RS1_1	RS	RS1	LS	LS1	824	76.699
LS1_RS1_7	RS	RS1	LS	LS1	901	56.2708
LS1_RS1_9	RS	RS1	LS	LS1	727	49.5186
LS1_RS2_3	RS	RS2	LS	LS1	1238	86.9952
LS1_RS2_5	RS	RS2	LS	LS1	1087	48.3901
LS1_SS1_1	SS	SS1	LS	LS1	621	61.0306
LS1_SS1_7	SS	SS1	LS	LS1	836	67.7033
LS1_SS2_3	SS	SS2	LS	LS1	756	62.963
LS1_SS2_5	SS	SS2	LS	LS1	324	60.8025
LS2_LS2_10	LS	LS2	LS	LS2	372	8.87097
LS2_LS2_2	LS	LS2	LS	LS2	754	73.3422
LS2_LS2_4	LS	LS2	LS	LS2	761	93.4297
LS2_LS2_6	LS	LS2	LS	LS2	584	78.4247
LS2_LS2_8	LS	LS2	LS	LS2	1248	42.8686
LS2_RS1_2	RS	RS1	LS	LS2	1066	77.955
LS2_RS1_6	RS	RS1	LS	LS2	682	68.3284
LS2_RS2_10	RS	RS2	LS	LS2	1081	38.6679
LS2_RS2_4	RS	RS2	LS	LS2	428	86.6822
LS2_RS2_8	RS	RS2	LS	LS2	811	61.6523
LS2_SS1_2	SS	SS1	LS	LS2	774	55.6848
LS2_SS1_6	SS	SS1	LS	LS2	801	57.3034
LS2_SS2_10	SS	SS2	LS	LS2	1301	58.6472
LS2_SS2_4	SS	SS2	LS	LS2	718	39.6936
LS2_SS2_8	SS	SS2	LS	LS2	696	63.7931
RS1_LS1_1	LS	LS1	RS	RS1	1567	87.0453
RS1_LS1_7	LS	LS1	RS	RS1	10	10
RS1_LS1_9	LS	LS1	RS	RS1	473	41.8605
RS1_LS2_3	LS	LS2	RS	RS1	1150	88.1739
RS1_LS2_5	LS	LS2	RS	RS1	1172	72.8669
RS1_RS1_1	RS	RS1	RS	RS1	1833	81.9422
RS1_RS1_3	RS	RS1	RS	RS1	1152	80.6424
RS1_RS1_5	RS	RS1	RS	RS1	1817	94.3313
RS1_RS1_7	RS	RS1	RS	RS1	1157	61.3656
RS1_RS1_9	RS	RS1	RS	RS1	536	41.791
RS1_SS1_1	SS	SS1	RS	RS1	1536	72.5911
RS1_SS1_7	SS	SS1	RS	RS1	898	71.4922
RS1_SS1_9	SS	SS1	RS	RS1	1204	40.1163
RS1_SS2_3	SS	SS2	RS	RS1	1091	81.1182
RS1_SS2_5	SS	SS2	RS	RS1	1383	68.9805
RS2_LS1_2	LS	LS1	RS	RS2	681	60.9398
RS2_LS1_6	LS	LS1	RS	RS2	618	53.0744
RS2_LS2_10	LS	LS2	RS	RS2	482	56.639
RS2_LS2_4	LS	LS2	RS	RS2	432	70.3704
RS2_LS2_8	LS	LS2	RS	RS2	717	59.9721
RS2_RS2_10	RS	RS2	RS	RS2	731	26.2654
RS2_RS2_2	RS	RS2	RS	RS2	854	43.4426
RS2_RS2_4	RS	RS2	RS	RS2	396	47.9798
RS2_RS2_6	RS	RS2	RS	RS2	745	19.5973
RS2_RS2_8	RS	RS2	RS	RS2	432	76.3889
RS2_SS1_2	SS	SS1	RS	RS2	126	46.8254
RS2_SS1_6	SS	SS1	RS	RS2	453	50.9934
RS2_SS2_10	SS	SS2	RS	RS2	470	25.1064
RS2_SS2_4	SS	SS2	RS	RS2	641	59.7504
RS2_SS2_8	SS	SS2	RS	RS2	0	0
SS1_LS1_1	LS	LS1	SS	SS1	953	73.1375
SS1_LS1_5	LS	LS1	SS	SS1	428	93.4579
SS1_LS1_7	LS	LS1	SS	SS1	353	46.1756
SS1_LS1_9	LS	LS1	SS	SS1	5	20
SS1_LS2_3	LS	LS2	SS	SS1	479	78.0793
SS1_RS1_1	RS	RS1	SS	SS1	1035	82.5121
SS1_RS1_7	RS	RS1	SS	SS1	1120	50.625
SS1_RS1_9	RS	RS1	SS	SS1	745	33.8255
SS1_RS2_3	RS	RS2	SS	SS1	751	78.6951
SS1_RS2_5	RS	RS2	SS	SS1	860	73.4884
SS1_SS1 _9	SS	SS1	SS	SS1	0	0
SS1_SS1_1	SS	SS1	SS	SS1	843	86.4769
SS1_SS1_3	SS	SS1	SS	SS1	394	45.4315
SS1_SS1_5	SS	SS1	SS	SS1	1015	54.9754
SS1_SS1_7	SS	SS1	SS	SS1	327	86.2385
SS2_LS1_2	LS	LS1	SS	SS2	1074	51.676
SS2_LS1_6	LS	LS1	SS	SS2	4	0
SS2_LS2_10	LS	LS2	SS	SS2	304	58.5526
SS2_LS2_4	LS	LS2	SS	SS2	651	84.9462
SS2_LS2_8	LS	LS2	SS	SS2	1	0
SS2_RS1_2	RS	RS1	SS	SS2	1801	42.8096
SS2_RS1_6	RS	RS1	SS	SS2	1767	27.7306
SS2_RS2_10	RS	RS2	SS	SS2	1307	22.8003
SS2_RS2_4	RS	RS2	SS	SS2	422	57.346
SS2_RS2_8	RS	RS2	SS	SS2	929	54.6825
SS2_SS2_10	SS	SS2	SS	SS2	273	15.3846
SS2_SS2_2	SS	SS2	SS	SS2	135	27.4074
SS2_SS2_4	SS	SS2	SS	SS2	124	83.871
SS2_SS2_6	SS	SS2	SS	SS2	276	1.44928
SS2_SS2_8	SS	SS2	SS	SS2	520	57.6923
